# Supplementary material for: In situ Gelling Hydroxypropyl Cellulose Formulation Comprising Cannabidiol-Loaded Block Copolymer Micelles for Sustained Drug Delivery
Source: Int J Mol Sci. 2023 Nov 20;24(22):16534. doi: 10.3390/ijms242216534 (PMC10671718; doi:10.3390/ijms242216534)
Supplement: Supplementary file 1 [file ijms-24-16534-s001.zip]

Archive with 1 entries (1 files):
- ijms-2696850-supplementary.pdf
